# Supplementary material for: Computational modeling of chromatin accessibility identified important epigenomic regulators
Source: BMC Genomics. 2022 Jan 8;23:19. doi: 10.1186/s12864-021-08234-5 (PMC8742372; doi:10.1186/s12864-021-08234-5)
Supplement: Supplementary file 6 — Additional file 6: Suppl. Table 1. Dataset summary. For each HM and TF, its ENCODE accession number, experimental targets and the cell line origin are provided. [file 12864_2021_8234_MOESM6_ESM.xlsx]

## Sheet: ATAC_Suppl_Table_1
Suppl. Table 1. Dataset summary
File.accession	Experiment.target	Cell line
ENCFF940YYU	H3K9ac	GM12878
ENCFF600ACF	H3K9ac	GM12878
ENCFF623PFV	H3K9ac	GM12878
ENCFF465KNK	H3K9ac	GM12878
ENCFF968IVY	H3K27me3	GM12878
ENCFF987QLX	H3K27me3	GM12878
ENCFF594HSG	H3K27me3	GM12878
ENCFF171MUN	H3K27me3	GM12878
ENCFF167NBF	H3K27me3	GM12878
ENCFF207CNO	H3K27me3	GM12878
ENCFF423HTG	H3K27me3	GM12878
ENCFF378ZBS	H3K4me3	GM12878
ENCFF354MPR	H3K4me3	GM12878
ENCFF895VIN	H3K4me3	GM12878
ENCFF674XOM	H3K4me3	GM12878
ENCFF390NEJ	H2AFZ	GM12878
ENCFF538XBI	H2AFZ	GM12878
ENCFF885XEM	H2AFZ	GM12878
ENCFF877YZS	H2AFZ	GM12878
ENCFF182LNM	H3K4me2	GM12878
ENCFF569EZN	H3K4me2	GM12878
ENCFF828CQV	H3K4me2	GM12878
ENCFF637NYC	H3K4me2	GM12878
ENCFF293WWJ	H3K36me3	GM12878
ENCFF953CRZ	H4K20me1	GM12878
ENCFF831WYD	H4K20me1	GM12878
ENCFF468UQN	H4K20me1	GM12878
ENCFF484VSV	H4K20me1	GM12878
ENCFF379PDI	H3K27ac	GM12878
ENCFF206QIK	H3K27ac	GM12878
ENCFF180LKW	H3K27ac	GM12878
ENCFF934YOE	H3K27ac	GM12878
ENCFF846MPX	H3K9me3	GM12878
ENCFF736RSH	H3K9me3	GM12878
ENCFF950SXX	H3K9me3	GM12878
ENCFF776OVW	H3K9me3	GM12878
ENCFF091LGA	H3K36me3	GM12878
ENCFF638EJE	H3K36me3	GM12878
ENCFF662QFK	H3K36me3	GM12878
ENCFF380YJA	H3K4me1	GM12878
ENCFF455PWA	H3K4me1	GM12878
ENCFF647XOC	H3K4me1	GM12878
ENCFF682WPF	H3K4me1	GM12878
ENCFF840ZJL	H3K4me3	GM12878
ENCFF220ORM	H3K4me3	GM12878
ENCFF818GNV	H3K4me3	GM12878
ENCFF142LNY	H3K79me2	GM12878
ENCFF396JIR	H3K79me2	GM12878
ENCFF221EVE	H3K79me2	GM12878
ENCFF540UFX	H3K79me2	GM12878
ENCFF204NQX	H3K4me3	GM12878
ENCFF442PHG	H3K4me3	GM12878
ENCFF674QZB	H3K4me3	GM12878
ENCFF956CKZ	BMI1	GM12878
ENCFF882WHJ	BMI1	GM12878
ENCFF407PLR	BMI1	GM12878
ENCFF611EJA	E4F1	GM12878
ENCFF706PMR	E4F1	GM12878
ENCFF167WPQ	E4F1	GM12878
ENCFF683FLJ	CEBPB	GM12878
ENCFF148PWG	CEBPB	GM12878
ENCFF481MMI	CEBPB	GM12878
ENCFF248VMJ	ZBTB40	GM12878
ENCFF756XWM	ZBTB40	GM12878
ENCFF806TXV	ZBTB40	GM12878
ENCFF153IFP	MLLT1	GM12878
ENCFF336TIR	MLLT1	GM12878
ENCFF319DUB	MLLT1	GM12878
ENCFF093OOO	TRIM22	GM12878
ENCFF122SUL	TRIM22	GM12878
ENCFF963DFD	TRIM22	GM12878
ENCFF709NTS	TRIM22	GM12878
ENCFF635PUG	ATF2	GM12878
ENCFF618BFX	ATF2	GM12878
ENCFF329HGR	ATF2	GM12878
ENCFF281ULQ	STAT1	GM12878
ENCFF867IGT	STAT1	GM12878
ENCFF023LXY	STAT1	GM12878
ENCFF498FZI	STAT1	GM12878
ENCFF455ZPQ	HSF1	GM12878
ENCFF801LWT	HSF1	GM12878
ENCFF186WIO	HSF1	GM12878
ENCFF422WMJ	ETV6	GM12878
ENCFF134JDG	ETV6	GM12878
ENCFF239BVP	ETV6	GM12878
ENCFF377GCQ	ETV6	GM12878
ENCFF701BMB	BACH1	GM12878
ENCFF296JRZ	BACH1	GM12878
ENCFF184PLB	BACH1	GM12878
ENCFF505VHQ	PKNOX1	GM12878
ENCFF261ETE	PKNOX1	GM12878
ENCFF837DPP	PKNOX1	GM12878
ENCFF983GKW	IKZF2	GM12878
ENCFF942IMP	IKZF2	GM12878
ENCFF990ZVT	IKZF2	GM12878
ENCFF347VWB	ZBED1	GM12878
ENCFF598QVS	ZBED1	GM12878
ENCFF546BYE	ZBED1	GM12878
ENCFF238YRN	SMAD1	GM12878
ENCFF202VQL	SMAD1	GM12878
ENCFF671VEC	SMAD1	GM12878
ENCFF939JWJ	CEBPZ	GM12878
ENCFF339SKT	CEBPZ	GM12878
ENCFF183UMP	CEBPZ	GM12878
ENCFF263ZFX	TBX21	GM12878
ENCFF429UOC	TBX21	GM12878
ENCFF193RDB	TBX21	GM12878
ENCFF016FYZ	FOXK2	GM12878
ENCFF285JUZ	FOXK2	GM12878
ENCFF636NOW	FOXK2	GM12878
ENCFF942BIF	NKRF	GM12878
ENCFF767YHE	NKRF	GM12878
ENCFF410LVR	NKRF	GM12878
ENCFF901VNK	NR2C1	GM12878
ENCFF165WVA	NR2C1	GM12878
ENCFF578XEH	NR2C1	GM12878
ENCFF885AVM	TRIM22	GM12878
ENCFF024PBR	TRIM22	GM12878
ENCFF896KWL	TRIM22	GM12878
ENCFF104GOQ	GATAD2B	GM12878
ENCFF960HDA	GATAD2B	GM12878
ENCFF914CTT	GATAD2B	GM12878
ENCFF125JWM	E2F8	GM12878
ENCFF118TZR	E2F8	GM12878
ENCFF284FKX	E2F8	GM12878
ENCFF784PLL	ARID3A	GM12878
ENCFF645LFW	ARID3A	GM12878
ENCFF006RQH	ARID3A	GM12878
ENCFF946NKX	IRF3	GM12878
ENCFF646CCS	IRF3	GM12878
ENCFF989VXX	IRF3	GM12878
ENCFF785IFK	IRF3	GM12878
ENCFF705NSQ	ZNF24	GM12878
ENCFF133LHQ	ZNF24	GM12878
ENCFF682TBO	ZNF24	GM12878
ENCFF142VQQ	ZNF217	GM12878
ENCFF998OVR	ZNF217	GM12878
ENCFF244JWN	ZNF217	GM12878
ENCFF653AWK	NR2F1	GM12878
ENCFF095WDY	NR2F1	GM12878
ENCFF253KZC	NR2F1	GM12878
ENCFF273UKE	SKIL	GM12878
ENCFF744PJU	SKIL	GM12878
ENCFF261BLY	SKIL	GM12878
ENCFF235EQL	UBTF	GM12878
ENCFF832XNG	UBTF	GM12878
ENCFF127MEU	UBTF	GM12878
ENCFF489DHO	ZNF687	GM12878
ENCFF082CZO	ZNF687	GM12878
ENCFF440AVO	ZNF687	GM12878
ENCFF168VEC	RELB	GM12878
ENCFF185JWK	RELB	GM12878
ENCFF389ZFU	RELB	GM12878
ENCFF778UUN	SRF	GM12878
ENCFF964CXK	SRF	GM12878
ENCFF432PTE	SRF	GM12878
ENCFF401QAO	BCL3	GM12878
ENCFF735HRJ	BCL3	GM12878
ENCFF366FDQ	BCL3	GM12878
ENCFF047GJD	IRF5	GM12878
ENCFF505YSP	IRF5	GM12878
ENCFF975GNN	IRF5	GM12878
ENCFF575CHF	TCF7	GM12878
ENCFF965HNY	TCF7	GM12878
ENCFF758RBF	TCF7	GM12878
ENCFF741RBE	CREM	GM12878
ENCFF292CRL	CREM	GM12878
ENCFF403JWE	CREM	GM12878
ENCFF559GVL	NFIC	GM12878
ENCFF574ATX	NFIC	GM12878
ENCFF996TKN	NFIC	GM12878
ENCFF090EWP	BCLAF1	GM12878
ENCFF036IRJ	BCLAF1	GM12878
ENCFF488UUR	BCLAF1	GM12878
ENCFF043YVW	EP300	GM12878
ENCFF915ENV	EP300	GM12878
ENCFF508TEV	EP300	GM12878
ENCFF271DMN	YBX1	GM12878
ENCFF026GPY	YBX1	GM12878
ENCFF582VHS	YBX1	GM12878
ENCFF422CWM	PAX5	GM12878
ENCFF890HEQ	PAX5	GM12878
ENCFF267GFQ	PAX5	GM12878
ENCFF317YAC	STAT5A	GM12878
ENCFF675ICH	STAT5A	GM12878
ENCFF113XQT	STAT5A	GM12878
ENCFF483ELN	RCOR1	GM12878
ENCFF358LVY	RCOR1	GM12878
ENCFF684OOJ	RCOR1	GM12878
ENCFF912NOF	NFATC1	GM12878
ENCFF700CTW	NFATC1	GM12878
ENCFF963CDS	NFATC1	GM12878
ENCFF697HLB	SIX5	GM12878
ENCFF119WHC	SIX5	GM12878
ENCFF371AOB	SIX5	GM12878
ENCFF445PLI	BHLHE40	GM12878
ENCFF462ARY	BHLHE40	GM12878
ENCFF355HAQ	BHLHE40	GM12878
ENCFF952NQI	ZBTB33	GM12878
ENCFF004KXC	ZBTB33	GM12878
ENCFF759UFB	ZBTB33	GM12878
ENCFF840ZJM	MXI1	GM12878
ENCFF673PVX	MXI1	GM12878
ENCFF994AHP	MXI1	GM12878
ENCFF280ZOQ	NRF1	GM12878
ENCFF323SMV	NRF1	GM12878
ENCFF448TMI	NRF1	GM12878
ENCFF776GMP	TBP	GM12878
ENCFF595HYD	TBP	GM12878
ENCFF273WAS	TBP	GM12878
ENCFF558GNG	PAX5	GM12878
ENCFF469IOH	PAX5	GM12878
ENCFF945PRR	PAX5	GM12878
ENCFF507BWP	E2F4	GM12878
ENCFF371NNZ	E2F4	GM12878
ENCFF926RPL	E2F4	GM12878
ENCFF052JHA	USF1	GM12878
ENCFF425CNQ	USF1	GM12878
ENCFF427RYH	USF1	GM12878
ENCFF930MGB	YY1	GM12878
ENCFF249ILB	YY1	GM12878
ENCFF631VCL	YY1	GM12878
ENCFF149JBH	TCF12	GM12878
ENCFF914XAX	TCF12	GM12878
ENCFF527WDJ	TCF12	GM12878
ENCFF685JIC	SRF	GM12878
ENCFF670YYF	SRF	GM12878
ENCFF662ICX	SRF	GM12878
ENCFF749IZH	GABPA	GM12878
ENCFF185DQG	GABPA	GM12878
ENCFF529FLT	GABPA	GM12878
ENCFF006ANA	ETV6	GM12878
ENCFF869EQD	ETV6	GM12878
ENCFF894KAJ	ETV6	GM12878
ENCFF486PYA	ETV6	GM12878
ENCFF881CKS	ETV6	GM12878
ENCFF104KBC	ATF2	GM12878
ENCFF214DHW	ATF2	GM12878
ENCFF013ZEQ	ATF2	GM12878
ENCFF302PDU	RUNX3	GM12878
ENCFF153QVS	RUNX3	GM12878
ENCFF238SAO	RUNX3	GM12878
ENCFF413XZW	ZSCAN29	GM12878
ENCFF964JLQ	ZSCAN29	GM12878
ENCFF980XWO	ZSCAN29	GM12878
ENCFF521ION	PAX8	GM12878
ENCFF139PCN	PAX8	GM12878
ENCFF463YMM	PAX8	GM12878
ENCFF502QYQ	NFXL1	GM12878
ENCFF227WND	NFXL1	GM12878
ENCFF498FVD	NFXL1	GM12878
ENCFF793MJC	ZBTB33	GM12878
ENCFF131RRA	ZBTB33	GM12878
ENCFF996DZN	ZBTB33	GM12878
ENCFF618HFG	MEF2B	GM12878
ENCFF637YIA	MEF2B	GM12878
ENCFF406CMA	MEF2B	GM12878
ENCFF092ZPG	USF2	GM12878
ENCFF830RBU	USF2	GM12878
ENCFF924YCU	USF2	GM12878
ENCFF563GOS	MEF2C	GM12878
ENCFF845FPS	MEF2C	GM12878
ENCFF492SNJ	MEF2C	GM12878
ENCFF307KCB	CUX1	GM12878
ENCFF086OCM	CUX1	GM12878
ENCFF024UVN	CUX1	GM12878
ENCFF372MKM	ARNT	GM12878
ENCFF686GBQ	ARNT	GM12878
ENCFF489AGF	ARNT	GM12878
ENCFF413PZT	BATF	GM12878
ENCFF810WXY	BATF	GM12878
ENCFF936ACZ	BATF	GM12878
ENCFF535MTO	BHLHE40	GM12878
ENCFF466WCO	BHLHE40	GM12878
ENCFF522MRN	BHLHE40	GM12878
ENCFF291UWH	ZNF143	GM12878
ENCFF383LHA	ZNF143	GM12878
ENCFF454HNA	ZNF143	GM12878
ENCFF015HUU	EBF1	GM12878
ENCFF867PUJ	EBF1	GM12878
ENCFF381QKO	EBF1	GM12878
ENCFF235TOZ	JUND	GM12878
ENCFF258LKL	JUND	GM12878
ENCFF505IBJ	JUND	GM12878
ENCFF505BOW	IRF3	GM12878
ENCFF744MVR	IRF3	GM12878
ENCFF431TJS	IRF3	GM12878
ENCFF197TNR	MAZ	GM12878
ENCFF422POF	MAZ	GM12878
ENCFF245CZT	MAZ	GM12878
ENCFF931DSJ	KLF5	GM12878
ENCFF431KTX	KLF5	GM12878
ENCFF279FLZ	KLF5	GM12878
ENCFF325AYV	CBFB	GM12878
ENCFF269OKC	CBFB	GM12878
ENCFF327KPH	CBFB	GM12878
ENCFF736HYF	SRF	GM12878
ENCFF027GXL	SRF	GM12878
ENCFF158HLI	SRF	GM12878
ENCFF206EJR	ELF1	GM12878
ENCFF726DUS	ELF1	GM12878
ENCFF937HON	ELF1	GM12878
ENCFF636MWX	ZNF592	GM12878
ENCFF456QVX	ZNF592	GM12878
ENCFF652ZCF	ZNF592	GM12878
ENCFF651YYN	BCLAF1	GM12878
ENCFF737SPF	BCLAF1	GM12878
ENCFF534OEO	BCLAF1	GM12878
ENCFF124AYA	IKZF2	GM12878
ENCFF817GJH	IKZF2	GM12878
ENCFF045XLJ	IKZF2	GM12878
ENCFF006YQQ	SMAD5	GM12878
ENCFF899QCA	SMAD5	GM12878
ENCFF912SRD	SMAD5	GM12878
ENCFF824RKL	SMAD5	GM12878
ENCFF865SUF	SMAD5	GM12878
ENCFF252DSL	IKZF1	GM12878
ENCFF251WBZ	IKZF1	GM12878
ENCFF576UWV	IKZF1	GM12878
ENCFF582GYD	TCF12	GM12878
ENCFF301EBX	TCF12	GM12878
ENCFF827HKI	TCF12	GM12878
ENCFF158YLU	MEF2A	GM12878
ENCFF975FYL	MEF2A	GM12878
ENCFF598MLP	MEF2A	GM12878
ENCFF191QZC	NFYA	GM12878
ENCFF169EJC	NFYA	GM12878
ENCFF261EXW	NFYA	GM12878
ENCFF624CPW	EGR1	GM12878
ENCFF805DGI	BCL11A	GM12878
ENCFF495MTX	BCL11A	GM12878
ENCFF049DFX	BCL11A	GM12878
ENCFF600DHH	MAFK	GM12878
ENCFF875OHY	MAFK	GM12878
ENCFF019GBI	MAFK	GM12878
ENCFF349DDI	ZNF384	GM12878
ENCFF957MTQ	ZNF384	GM12878
ENCFF177KFY	ZNF384	GM12878
ENCFF972UXB	RFX5	GM12878
ENCFF240PQR	RFX5	GM12878
ENCFF354KLG	RFX5	GM12878
ENCFF690WBQ	REST	GM12878
ENCFF141AMS	REST	GM12878
ENCFF320YSB	REST	GM12878
ENCFF939JTF	NFYB	GM12878
ENCFF112JWF	NFYB	GM12878
ENCFF410EFM	NFYB	GM12878
ENCFF419ZNP	ETS1	GM12878
ENCFF778HRP	ETS1	GM12878
ENCFF292DYY	ETS1	GM12878
ENCFF455RSI	MAX	GM12878
ENCFF188TJV	MAX	GM12878
ENCFF129MWP	MAX	GM12878
ENCFF979FNK	ELK1	GM12878
ENCFF487SSS	ELK1	GM12878
ENCFF895DUB	ELK1	GM12878
ENCFF328WHX	ESRRA	GM12878
ENCFF984LWJ	ESRRA	GM12878
ENCFF774MPS	ESRRA	GM12878
ENCFF957ZZK	STAT3	GM12878
ENCFF598FSR	STAT3	GM12878
ENCFF133SDO	STAT3	GM12878
ENCFF413OIV	ZEB1	GM12878
ENCFF167NPM	ZEB1	GM12878
ENCFF479ORW	ZEB1	GM12878
ENCFF505MRA	PBX3	GM12878
ENCFF022SDG	PBX3	GM12878
ENCFF438DUW	PBX3	GM12878
ENCFF689JTW	RXRA	GM12878
ENCFF487ZKN	RXRA	GM12878
ENCFF899EVQ	RXRA	GM12878
ENCFF587YRC	IRF4	GM12878
ENCFF291ILI	IRF4	GM12878
ENCFF226EOB	IRF4	GM12878
ENCFF853RLK	REST	GM12878
ENCFF998SQA	REST	GM12878
ENCFF833UPI	REST	GM12878
ENCFF041DRU	IKZF1	GM12878
ENCFF405CHV	IKZF1	GM12878
ENCFF606RFP	IKZF1	GM12878
ENCFF994NSB	NFATC3	GM12878
ENCFF799JAS	NFATC3	GM12878
ENCFF879RZD	NFATC3	GM12878
ENCFF939USR	YY1	GM12878
ENCFF861LRM	NR2C2	GM12878
ENCFF127HCW	NR2C2	GM12878
ENCFF857ALS	NR2C2	GM12878
ENCFF221NBF	ZNF143	GM12878
ENCFF671NJF	ZNF143	GM12878
ENCFF639ZAX	ZNF143	GM12878
ENCFF582DLT	ZZZ3	GM12878
ENCFF499NNE	ZZZ3	GM12878
ENCFF971DNG	ZZZ3	GM12878
ENCFF271YKQ	CTCF	GM12878
ENCFF421IOC	CTCF	GM12878
ENCFF312KXX	CTCF	GM12878
ENCFF629AAF	CTCF	GM12878
ENCFF070TNA	CTCF	GM12878
ENCFF364OXN	CTCF	GM12878
ENCFF050DSI	EP300	GM12878
ENCFF209OKB	EP300	GM12878
ENCFF820BXH	EP300	GM12878
ENCFF325CVO	EP300	GM12878
ENCFF902OLH	EP300	GM12878
ENCFF279XNH	EP300	GM12878
ENCFF248LVZ	IKZF1	GM12878
ENCFF561TGT	IKZF1	GM12878
ENCFF314HHD	IKZF1	GM12878
ENCFF290FDG	CTCF	GM12878
ENCFF376GAM	CTCF	GM12878
ENCFF886KRA	CTCF	GM12878
ENCFF217LQZ	EBF1	GM12878
ENCFF752LHH	EBF1	GM12878
ENCFF499QLO	EBF1	GM12878
ENCFF940YYU	H3K9ac	HepG2
ENCFF600ACF	H3K9ac	HepG2
ENCFF623PFV	H3K9ac	HepG2
ENCFF465KNK	H3K9ac	HepG2
ENCFF968IVY	H3K27me3	HepG2
ENCFF987QLX	H3K27me3	HepG2
ENCFF594HSG	H3K27me3	HepG2
ENCFF171MUN	H3K27me3	HepG2
ENCFF167NBF	H3K27me3	HepG2
ENCFF207CNO	H3K27me3	HepG2
ENCFF423HTG	H3K27me3	HepG2
ENCFF378ZBS	H3K4me3	HepG2
ENCFF354MPR	H3K4me3	HepG2
ENCFF895VIN	H3K4me3	HepG2
ENCFF674XOM	H3K4me3	HepG2
ENCFF390NEJ	H2AFZ	HepG2
ENCFF538XBI	H2AFZ	HepG2
ENCFF885XEM	H2AFZ	HepG2
ENCFF877YZS	H2AFZ	HepG2
ENCFF182LNM	H3K4me2	HepG2
ENCFF569EZN	H3K4me2	HepG2
ENCFF828CQV	H3K4me2	HepG2
ENCFF637NYC	H3K4me2	HepG2
ENCFF293WWJ	H3K36me3	HepG2
ENCFF953CRZ	H4K20me1	HepG2
ENCFF831WYD	H4K20me1	HepG2
ENCFF468UQN	H4K20me1	HepG2
ENCFF484VSV	H4K20me1	HepG2
ENCFF379PDI	H3K27ac	HepG2
ENCFF206QIK	H3K27ac	HepG2
ENCFF180LKW	H3K27ac	HepG2
ENCFF934YOE	H3K27ac	HepG2
ENCFF846MPX	H3K9me3	HepG2
ENCFF736RSH	H3K9me3	HepG2
ENCFF950SXX	H3K9me3	HepG2
ENCFF776OVW	H3K9me3	HepG2
ENCFF091LGA	H3K36me3	HepG2
ENCFF638EJE	H3K36me3	HepG2
ENCFF662QFK	H3K36me3	HepG2
ENCFF380YJA	H3K4me1	HepG2
ENCFF455PWA	H3K4me1	HepG2
ENCFF647XOC	H3K4me1	HepG2
ENCFF682WPF	H3K4me1	HepG2
ENCFF840ZJL	H3K4me3	HepG2
ENCFF220ORM	H3K4me3	HepG2
ENCFF818GNV	H3K4me3	HepG2
ENCFF142LNY	H3K79me2	HepG2
ENCFF396JIR	H3K79me2	HepG2
ENCFF221EVE	H3K79me2	HepG2
ENCFF540UFX	H3K79me2	HepG2
ENCFF204NQX	H3K4me3	HepG2
ENCFF442PHG	H3K4me3	HepG2
ENCFF674QZB	H3K4me3	HepG2
ENCFF956CKZ	BMI1	HepG2
ENCFF882WHJ	BMI1	HepG2
ENCFF407PLR	BMI1	HepG2
ENCFF611EJA	E4F1	HepG2
ENCFF706PMR	E4F1	HepG2
ENCFF167WPQ	E4F1	HepG2
ENCFF683FLJ	CEBPB	HepG2
ENCFF148PWG	CEBPB	HepG2
ENCFF481MMI	CEBPB	HepG2
ENCFF248VMJ	ZBTB40	HepG2
ENCFF756XWM	ZBTB40	HepG2
ENCFF806TXV	ZBTB40	HepG2
ENCFF153IFP	MLLT1	HepG2
ENCFF336TIR	MLLT1	HepG2
ENCFF319DUB	MLLT1	HepG2
ENCFF093OOO	TRIM22	HepG2
ENCFF122SUL	TRIM22	HepG2
ENCFF963DFD	TRIM22	HepG2
ENCFF709NTS	TRIM22	HepG2
ENCFF635PUG	ATF2	HepG2
ENCFF618BFX	ATF2	HepG2
ENCFF329HGR	ATF2	HepG2
ENCFF281ULQ	STAT1	HepG2
ENCFF867IGT	STAT1	HepG2
ENCFF023LXY	STAT1	HepG2
ENCFF498FZI	STAT1	HepG2
ENCFF455ZPQ	HSF1	HepG2
ENCFF801LWT	HSF1	HepG2
ENCFF186WIO	HSF1	HepG2
ENCFF422WMJ	ETV6	HepG2
ENCFF134JDG	ETV6	HepG2
ENCFF239BVP	ETV6	HepG2
ENCFF377GCQ	ETV6	HepG2
ENCFF701BMB	BACH1	HepG2
ENCFF296JRZ	BACH1	HepG2
ENCFF184PLB	BACH1	HepG2
ENCFF505VHQ	PKNOX1	HepG2
ENCFF261ETE	PKNOX1	HepG2
ENCFF837DPP	PKNOX1	HepG2
ENCFF983GKW	IKZF2	HepG2
ENCFF942IMP	IKZF2	HepG2
ENCFF990ZVT	IKZF2	HepG2
ENCFF347VWB	ZBED1	HepG2
ENCFF598QVS	ZBED1	HepG2
ENCFF546BYE	ZBED1	HepG2
ENCFF238YRN	SMAD1	HepG2
ENCFF202VQL	SMAD1	HepG2
ENCFF671VEC	SMAD1	HepG2
ENCFF939JWJ	CEBPZ	HepG2
ENCFF339SKT	CEBPZ	HepG2
ENCFF183UMP	CEBPZ	HepG2
ENCFF263ZFX	TBX21	HepG2
ENCFF429UOC	TBX21	HepG2
ENCFF193RDB	TBX21	HepG2
ENCFF016FYZ	FOXK2	HepG2
ENCFF285JUZ	FOXK2	HepG2
ENCFF636NOW	FOXK2	HepG2
ENCFF942BIF	NKRF	HepG2
ENCFF767YHE	NKRF	HepG2
ENCFF410LVR	NKRF	HepG2
ENCFF901VNK	NR2C1	HepG2
ENCFF165WVA	NR2C1	HepG2
ENCFF578XEH	NR2C1	HepG2
ENCFF885AVM	TRIM22	HepG2
ENCFF024PBR	TRIM22	HepG2
ENCFF896KWL	TRIM22	HepG2
ENCFF104GOQ	GATAD2B	HepG2
ENCFF960HDA	GATAD2B	HepG2
ENCFF914CTT	GATAD2B	HepG2
ENCFF125JWM	E2F8	HepG2
ENCFF118TZR	E2F8	HepG2
ENCFF284FKX	E2F8	HepG2
ENCFF784PLL	ARID3A	HepG2
ENCFF645LFW	ARID3A	HepG2
ENCFF006RQH	ARID3A	HepG2
ENCFF946NKX	IRF3	HepG2
ENCFF646CCS	IRF3	HepG2
ENCFF989VXX	IRF3	HepG2
ENCFF785IFK	IRF3	HepG2
ENCFF705NSQ	ZNF24	HepG2
ENCFF133LHQ	ZNF24	HepG2
ENCFF682TBO	ZNF24	HepG2
ENCFF142VQQ	ZNF217	HepG2
ENCFF998OVR	ZNF217	HepG2
ENCFF244JWN	ZNF217	HepG2
ENCFF653AWK	NR2F1	HepG2
ENCFF095WDY	NR2F1	HepG2
ENCFF253KZC	NR2F1	HepG2
ENCFF273UKE	SKIL	HepG2
ENCFF744PJU	SKIL	HepG2
ENCFF261BLY	SKIL	HepG2
ENCFF235EQL	UBTF	HepG2
ENCFF832XNG	UBTF	HepG2
ENCFF127MEU	UBTF	HepG2
ENCFF489DHO	ZNF687	HepG2
ENCFF082CZO	ZNF687	HepG2
ENCFF440AVO	ZNF687	HepG2
ENCFF168VEC	RELB	HepG2
ENCFF185JWK	RELB	HepG2
ENCFF389ZFU	RELB	HepG2
ENCFF778UUN	SRF	HepG2
ENCFF964CXK	SRF	HepG2
ENCFF432PTE	SRF	HepG2
ENCFF401QAO	BCL3	HepG2
ENCFF735HRJ	BCL3	HepG2
ENCFF366FDQ	BCL3	HepG2
ENCFF047GJD	IRF5	HepG2
ENCFF505YSP	IRF5	HepG2
ENCFF975GNN	IRF5	HepG2
ENCFF575CHF	TCF7	HepG2
ENCFF965HNY	TCF7	HepG2
ENCFF758RBF	TCF7	HepG2
ENCFF741RBE	CREM	HepG2
ENCFF292CRL	CREM	HepG2
ENCFF403JWE	CREM	HepG2
ENCFF559GVL	NFIC	HepG2
ENCFF574ATX	NFIC	HepG2
ENCFF996TKN	NFIC	HepG2
ENCFF090EWP	BCLAF1	HepG2
ENCFF036IRJ	BCLAF1	HepG2
ENCFF488UUR	BCLAF1	HepG2
ENCFF043YVW	EP300	HepG2
ENCFF915ENV	EP300	HepG2
ENCFF508TEV	EP300	HepG2
ENCFF271DMN	YBX1	HepG2
ENCFF026GPY	YBX1	HepG2
ENCFF582VHS	YBX1	HepG2
ENCFF422CWM	PAX5	HepG2
ENCFF890HEQ	PAX5	HepG2
ENCFF267GFQ	PAX5	HepG2
ENCFF317YAC	STAT5A	HepG2
ENCFF675ICH	STAT5A	HepG2
ENCFF113XQT	STAT5A	HepG2
ENCFF483ELN	RCOR1	HepG2
ENCFF358LVY	RCOR1	HepG2
ENCFF684OOJ	RCOR1	HepG2
ENCFF912NOF	NFATC1	HepG2
ENCFF700CTW	NFATC1	HepG2
ENCFF963CDS	NFATC1	HepG2
ENCFF697HLB	SIX5	HepG2
ENCFF119WHC	SIX5	HepG2
ENCFF371AOB	SIX5	HepG2
ENCFF445PLI	BHLHE40	HepG2
ENCFF462ARY	BHLHE40	HepG2
ENCFF355HAQ	BHLHE40	HepG2
ENCFF952NQI	ZBTB33	HepG2
ENCFF004KXC	ZBTB33	HepG2
ENCFF759UFB	ZBTB33	HepG2
ENCFF840ZJM	MXI1	HepG2
ENCFF673PVX	MXI1	HepG2
ENCFF994AHP	MXI1	HepG2
ENCFF280ZOQ	NRF1	HepG2
ENCFF323SMV	NRF1	HepG2
ENCFF448TMI	NRF1	HepG2
ENCFF776GMP	TBP	HepG2
ENCFF595HYD	TBP	HepG2
ENCFF273WAS	TBP	HepG2
ENCFF558GNG	PAX5	HepG2
ENCFF469IOH	PAX5	HepG2
ENCFF945PRR	PAX5	HepG2
ENCFF507BWP	E2F4	HepG2
ENCFF371NNZ	E2F4	HepG2
ENCFF926RPL	E2F4	HepG2
ENCFF052JHA	USF1	HepG2
ENCFF425CNQ	USF1	HepG2
ENCFF427RYH	USF1	HepG2
ENCFF930MGB	YY1	HepG2
ENCFF249ILB	YY1	HepG2
ENCFF631VCL	YY1	HepG2
ENCFF149JBH	TCF12	HepG2
ENCFF914XAX	TCF12	HepG2
ENCFF527WDJ	TCF12	HepG2
ENCFF685JIC	SRF	HepG2
ENCFF670YYF	SRF	HepG2
ENCFF662ICX	SRF	HepG2
ENCFF749IZH	GABPA	HepG2
ENCFF185DQG	GABPA	HepG2
ENCFF529FLT	GABPA	HepG2
ENCFF006ANA	ETV6	HepG2
ENCFF869EQD	ETV6	HepG2
ENCFF894KAJ	ETV6	HepG2
ENCFF486PYA	ETV6	HepG2
ENCFF881CKS	ETV6	HepG2
ENCFF104KBC	ATF2	HepG2
ENCFF214DHW	ATF2	HepG2
ENCFF013ZEQ	ATF2	HepG2
ENCFF302PDU	RUNX3	HepG2
ENCFF153QVS	RUNX3	HepG2
ENCFF238SAO	RUNX3	HepG2
ENCFF413XZW	ZSCAN29	HepG2
ENCFF964JLQ	ZSCAN29	HepG2
ENCFF980XWO	ZSCAN29	HepG2
ENCFF521ION	PAX8	HepG2
ENCFF139PCN	PAX8	HepG2
ENCFF463YMM	PAX8	HepG2
ENCFF502QYQ	NFXL1	HepG2
ENCFF227WND	NFXL1	HepG2
ENCFF498FVD	NFXL1	HepG2
ENCFF793MJC	ZBTB33	HepG2
ENCFF131RRA	ZBTB33	HepG2
ENCFF996DZN	ZBTB33	HepG2
ENCFF618HFG	MEF2B	HepG2
ENCFF637YIA	MEF2B	HepG2
ENCFF406CMA	MEF2B	HepG2
ENCFF092ZPG	USF2	HepG2
ENCFF830RBU	USF2	HepG2
ENCFF924YCU	USF2	HepG2
ENCFF563GOS	MEF2C	HepG2
ENCFF845FPS	MEF2C	HepG2
ENCFF492SNJ	MEF2C	HepG2
ENCFF307KCB	CUX1	HepG2
ENCFF086OCM	CUX1	HepG2
ENCFF024UVN	CUX1	HepG2
ENCFF372MKM	ARNT	HepG2
ENCFF686GBQ	ARNT	HepG2
ENCFF489AGF	ARNT	HepG2
ENCFF413PZT	BATF	HepG2
ENCFF810WXY	BATF	HepG2
ENCFF936ACZ	BATF	HepG2
ENCFF535MTO	BHLHE40	HepG2
ENCFF466WCO	BHLHE40	HepG2
ENCFF522MRN	BHLHE40	HepG2
ENCFF291UWH	ZNF143	HepG2
ENCFF383LHA	ZNF143	HepG2
ENCFF454HNA	ZNF143	HepG2
ENCFF015HUU	EBF1	HepG2
ENCFF867PUJ	EBF1	HepG2
ENCFF381QKO	EBF1	HepG2
ENCFF235TOZ	JUND	HepG2
ENCFF258LKL	JUND	HepG2
ENCFF505IBJ	JUND	HepG2
ENCFF505BOW	IRF3	HepG2
ENCFF744MVR	IRF3	HepG2
ENCFF431TJS	IRF3	HepG2
ENCFF197TNR	MAZ	HepG2
ENCFF422POF	MAZ	HepG2
ENCFF245CZT	MAZ	HepG2
ENCFF931DSJ	KLF5	HepG2
ENCFF431KTX	KLF5	HepG2
ENCFF279FLZ	KLF5	HepG2
ENCFF325AYV	CBFB	HepG2
ENCFF269OKC	CBFB	HepG2
ENCFF327KPH	CBFB	HepG2
ENCFF736HYF	SRF	HepG2
ENCFF027GXL	SRF	HepG2
ENCFF158HLI	SRF	HepG2
ENCFF206EJR	ELF1	HepG2
ENCFF726DUS	ELF1	HepG2
ENCFF937HON	ELF1	HepG2
ENCFF636MWX	ZNF592	HepG2
ENCFF456QVX	ZNF592	HepG2
ENCFF652ZCF	ZNF592	HepG2
ENCFF651YYN	BCLAF1	HepG2
ENCFF737SPF	BCLAF1	HepG2
ENCFF534OEO	BCLAF1	HepG2
ENCFF124AYA	IKZF2	HepG2
ENCFF817GJH	IKZF2	HepG2
ENCFF045XLJ	IKZF2	HepG2
ENCFF006YQQ	SMAD5	HepG2
ENCFF899QCA	SMAD5	HepG2
ENCFF912SRD	SMAD5	HepG2
ENCFF824RKL	SMAD5	HepG2
ENCFF865SUF	SMAD5	HepG2
ENCFF252DSL	IKZF1	HepG2
ENCFF251WBZ	IKZF1	HepG2
ENCFF576UWV	IKZF1	HepG2
ENCFF582GYD	TCF12	HepG2
ENCFF301EBX	TCF12	HepG2
ENCFF827HKI	TCF12	HepG2
ENCFF158YLU	MEF2A	HepG2
ENCFF975FYL	MEF2A	HepG2
ENCFF598MLP	MEF2A	HepG2
ENCFF191QZC	NFYA	HepG2
ENCFF169EJC	NFYA	HepG2
ENCFF261EXW	NFYA	HepG2
ENCFF624CPW	EGR1	HepG2
ENCFF805DGI	BCL11A	HepG2
ENCFF495MTX	BCL11A	HepG2
ENCFF049DFX	BCL11A	HepG2
ENCFF600DHH	MAFK	HepG2
ENCFF875OHY	MAFK	HepG2
ENCFF019GBI	MAFK	HepG2
ENCFF349DDI	ZNF384	HepG2
ENCFF957MTQ	ZNF384	HepG2
ENCFF177KFY	ZNF384	HepG2
ENCFF972UXB	RFX5	HepG2
ENCFF240PQR	RFX5	HepG2
ENCFF354KLG	RFX5	HepG2
ENCFF690WBQ	REST	HepG2
ENCFF141AMS	REST	HepG2
ENCFF320YSB	REST	HepG2
ENCFF939JTF	NFYB	HepG2
ENCFF112JWF	NFYB	HepG2
ENCFF410EFM	NFYB	HepG2
ENCFF419ZNP	ETS1	HepG2
ENCFF778HRP	ETS1	HepG2
ENCFF292DYY	ETS1	HepG2
ENCFF455RSI	MAX	HepG2
ENCFF188TJV	MAX	HepG2
ENCFF129MWP	MAX	HepG2
ENCFF979FNK	ELK1	HepG2
ENCFF487SSS	ELK1	HepG2
ENCFF895DUB	ELK1	HepG2
ENCFF328WHX	ESRRA	HepG2
ENCFF984LWJ	ESRRA	HepG2
ENCFF774MPS	ESRRA	HepG2
ENCFF957ZZK	STAT3	HepG2
ENCFF598FSR	STAT3	HepG2
ENCFF133SDO	STAT3	HepG2
ENCFF413OIV	ZEB1	HepG2
ENCFF167NPM	ZEB1	HepG2
ENCFF479ORW	ZEB1	HepG2
ENCFF505MRA	PBX3	HepG2
ENCFF022SDG	PBX3	HepG2
ENCFF438DUW	PBX3	HepG2
ENCFF689JTW	RXRA	HepG2
ENCFF487ZKN	RXRA	HepG2
ENCFF899EVQ	RXRA	HepG2
ENCFF587YRC	IRF4	HepG2
ENCFF291ILI	IRF4	HepG2
ENCFF226EOB	IRF4	HepG2
ENCFF853RLK	REST	HepG2
ENCFF998SQA	REST	HepG2
ENCFF833UPI	REST	HepG2
ENCFF041DRU	IKZF1	HepG2
ENCFF405CHV	IKZF1	HepG2
ENCFF606RFP	IKZF1	HepG2
ENCFF994NSB	NFATC3	HepG2
ENCFF799JAS	NFATC3	HepG2
ENCFF879RZD	NFATC3	HepG2
ENCFF939USR	YY1	HepG2
ENCFF861LRM	NR2C2	HepG2
ENCFF127HCW	NR2C2	HepG2
ENCFF857ALS	NR2C2	HepG2
ENCFF221NBF	ZNF143	HepG2
ENCFF671NJF	ZNF143	HepG2
ENCFF639ZAX	ZNF143	HepG2
ENCFF582DLT	ZZZ3	HepG2
ENCFF499NNE	ZZZ3	HepG2
ENCFF971DNG	ZZZ3	HepG2
ENCFF271YKQ	CTCF	HepG2
ENCFF421IOC	CTCF	HepG2
ENCFF312KXX	CTCF	HepG2
ENCFF629AAF	CTCF	HepG2
ENCFF070TNA	CTCF	HepG2
ENCFF364OXN	CTCF	HepG2
ENCFF050DSI	EP300	HepG2
ENCFF209OKB	EP300	HepG2
ENCFF820BXH	EP300	HepG2
ENCFF325CVO	EP300	HepG2
ENCFF902OLH	EP300	HepG2
ENCFF279XNH	EP300	HepG2
ENCFF248LVZ	IKZF1	HepG2
ENCFF561TGT	IKZF1	HepG2
ENCFF314HHD	IKZF1	HepG2
ENCFF290FDG	CTCF	HepG2
ENCFF376GAM	CTCF	HepG2
ENCFF886KRA	CTCF	HepG2
ENCFF217LQZ	EBF1	HepG2
ENCFF752LHH	EBF1	HepG2
ENCFF499QLO	EBF1	HepG2
